# Supplementary material for: The Uptake and Metabolism of Amino Acids, and Their Unique Role in the Biology of Pathogenic Trypanosomatids
Source: Pathogens. 2018 Apr 1;7(2):36. doi: 10.3390/pathogens7020036 (PMC6027508; doi:10.3390/pathogens7020036)
Supplement: Supplementary file 1 [file pathogens-07-00036-s001.zip]

Archive with 1 entries (1 files):
- pathogens-284130-supplementary.xlsx
