# Supplementary material for: The Uptake and Metabolism of Amino Acids, and Their Unique Role in the Biology of Pathogenic Trypanosomatids
Source: Pathogens. 2018 Apr 1;7(2):36. doi: 10.3390/pathogens7020036 (PMC6027508; doi:10.3390/pathogens7020036)
Supplement: Supplementary file 1 [file pathogens-07-00036-s001.zip › pathogens-284130-supplementary.xlsx]

## Sheet: Sheet1
Enzyme	Abbreviation	Number EC	Figures
Alanine aminotransferase	ALAT	2.6.1.2	5
Serine acetyltransferase	SAT	2.3.1.30	8
Pyruvate kinase	PK	2.7.1.40	-

## Sheet: Plan1
Table S1: Enzymes mentioned in the text with the respective abbreviations, EC numbers and figures reference.
Enzyme	Abbreviation	Number EC	Figures
Acetate:succinate CoA-transferase	ASCT	2.8.3.8	-
Acetyl-Coa thioesterase	ACTE	3.1.2.3	-
Acyl-CoA dehydrogenases	ACADs	1.3.8.7	4
Adenylosuccinate synthetase	AdesS	6.3.4.4	5
Alanine aminotransferase	ALAT	2.6.1.2	2, 5
Alanine racemase	AlaR	5.1.1.1	5
Arginase	ARG	3.5.3.1	3
Arginine kinase	ArgK	2.7.3.3	3
Aromatic amino acid transaminase	AAT	2.6.1.57	6
Aromatic L-2 hydroxyacid dehydrogenase	AHADH	1.1.1.337	7
Asparaginase	ASN	3.5.1.1	5
Asparagine synthetase	AS	6.3.1.1; 6.3.5.4	5
Aspartate aminotransferase	ASAT	2.6.1.1	5, 6, 7
Aspartate carbomoyl transferase	ATC	2.1.3.2	5
Aspartate semialdehyde dehydrogenase	AspSD	1.2.1.11	-
Aspartokinase	AspK	2.7.2.4	-
Betaine-homocysteine S-methyltransferase	BHMT	2.1.1.5	6
Branched-chain α-keto acid dehydrogenase complex	BCKDC	1.2.4.4 (E1); 2.3.1.168 (E2); 1.8.1.4 (E3)	4
Branched-chain aminotransferases	BCATs	2.6.1.42	4
Broad specificity aminotransferase	BSAT	2.6.1.1	-
Carbamoyl-phosphate synthase	CPS	6.3.3.5	2
Cobalamin-independent Methionine synthase	MetE	2.1.1.14	6
Cystathionine β-synthase	CBS	4.2.1.22	6, 8
Cystathionine β-lyase	CBL	4.4.1.8	6
Cystathionine ɣ-synthase	CGS	2.5.1.48	6
Cystathionine ɣ-lyase	CGL	4.4.1.1	6
Cysteine desulfhydrase	CD	2.8.1.7	6
Cysteine 5-methyltransferase	CMT	2.1.1.37	-
Cysteine synthase	CS	2.5.1.47	6
Dihydrolipoamide dehydrogenase	GCC-L	1.8.1.4	8
Formimidoylglutamase	FG	3.5.3.8	2
γ-glutamyl kinase	γGK	2.7.2.11	-
γ-glutamyl phosphate reductase	GPR	1.2.1.41	-
Gln synthetase	GS	6.3.1.2	2
Glutamate dehydrogenase	GDH	1.4.1.3	2
Glutamine aminotransferase	GlnAT	2.6.1.15	2
Glutamine fructose-6-phosphate aminotransferase	GF6PA	2.6.1.16	2
Glycine decarboxylase	GCC-P	1.4.4.2	8
Glycine N-methyltransferase		2.1.1.20	-
GMP synthase	GMPS	6.3.5.2	2
Guanidinoacetate N-methyltransferase		2.1.1.2	-
Histidine ammonia lyase	HAL	4.3.1.3	2
Homocysteine desulfurase	HD	4.4.1.2	6
Homocysteine S-methyltransferase	HMT	2.1.1.10	6
Homoserine dehydrogenase	HSD	1.1.1.3	-
Homoserine kinase	HSK	2.7.1.39	8
Imidazolone propionase	IP	3.5.2.7	2
Leucine dehydrogenase	LeuDH	1.4.1.9	-
Methionine ɣ-lyase	MGL	4.4.1.11	6
Methionine (R)-S-oxide reductase	MSR-B	1.8.4.14	6
Methionine (S)-S-oxide reductase	MSR-A	1.8.4.13	6
Methionine synthase	MetH	2.1.1.13	6
Methyltransferases	MTs	2.1.1.-	6
Ornithine aminotransferase	OAT	2.6.1.13	-
Ornithine decarboxylase	ODC	4.1.1.17	3
P5C dehydrogenase	P5CDH	1.5.1.12	2
P5C reductase	P5CR	1.5.1.2	2
P5C synthase	P5CS	not assigned	2
Phenylalanine hydroxylase	PAH	1.14.16.1	7
Proline dehydrogenase	PRODH	1.5.99.8	2
Proline racemase	PRAC	5.1.1.4	2
Pyruvate kinase	PK	2.7.1.40	-
S-adenosylhomocysteine hydrolase	AdoHcysHD	3.3.1.1	6
S-adenosylmethionine decarboxylase	AdoMetDC	4.1.1.50	6
S-adenosylmethionine synthetase	AdoMetS	2.5.1.6	6
Ser acetyltransferase	SAT	2.3.1.30	6
Serine hydroxymethyltransferase	SHMT	2.1.2.1	8
Spermidine synthase	SPDS	2.5.1.16	3, 6
Spermine synthase	SMS	2.5.1.2	3, 6
Tetrahydrofolate aminomethyltransferase	GCC-T	2.1.2.10	8
Threonine dehydrogenase	TDH	2.7.1.39	8
Threonine synthase	ThrS	4.2.3.1	8
Trypanothione synthase	TRYPSY	6.3.1.9	3
Tyrosine aminotransferase	TAT	2.6.1.5	2, 5, 7
Urocanate hydratase	UH	4.2.49	2
Valine dehydrogenase	ValDH	1.4.1.8	-
2-amino-3-ketobutyrate CoA-transferase	AKCT	2.3.1.29	8
5-methylthioadenosine nucleosidase	MTAN	3.3.2.16	6
5-methylthioadenosine phosphorylase	MTAP	2.4.2.28	6
5-methylthioribose kinase	MTRK	2.7.1.100	6
5-methylthioribose 1-phosphate isomerase	MTAPi	5.3.1.23	6
